# Supplementary material for: Application of a Multilayer Perceptron Artificial Neural Network for the Prediction and Optimization of the Andrographolide Content in Andrographis paniculata
Source: Molecules. 2022 Apr 26;27(9):2765. doi: 10.3390/molecules27092765 (PMC9105688; doi:10.3390/molecules27092765)
Supplement: Supplementary file 1 [file molecules-27-02765-s001.zip]

Archive with 1 entries (1 files):
- molecules-1690191-supplementary.pdf
